# Supplementary material for: DeGenPrime provides robust primer design and optimization unlocking the biosphere
Source: Bioinform Adv. 2024 Mar 14;4(1):vbae044. doi: 10.1093/bioadv/vbae044 (PMC11001487; doi:10.1093/bioadv/vbae044)
Supplement: vbae044_Supplementary_Data [file vbae044_supplementary_data.zip]

Archive with 2 entries (2 files):
- Supplemental_table2.xlsx
- Supplemental_table1.xlsx
