# Supplementary material for: DeGenPrime provides robust primer design and optimization unlocking the biosphere
Source: Bioinform Adv. 2024 Mar 14;4(1):vbae044. doi: 10.1093/bioadv/vbae044 (PMC11001487; doi:10.1093/bioadv/vbae044)
Supplement: vbae044_Supplementary_Data [file vbae044_supplementary_data.zip › Supplemental_table2.xlsx]

## Sheet: Sheet1
DeGenPrime Evaluation of Primer3 Primers
Primer 3				DegenPrime
Sequence	Primer #	Left/Right	Primers	Penalty	Filters
nifD	1	Left	AGCTCAGCAAGACCATCGTA	1.73	None
		Right	CGATGTTGTAGTCGCCGATG	3.88	None
	2	Left	CTCCCGTCACATGGAAGAGA	1.5	None
		Right	GCTTGTACTTGGCGATGACC	0.06	None
	3	Left	GTCATCGCCAAGTACAAGCC	3.71	None
		Right	CGGTCATAGTCGTCGTTGTG	0.32	None
	4	Left	CTCCAACAAGAAGTCCCAGC	10.05	GC Content (End GC 80%)
		Right	ACCGAACACGATGTCCTTCT	1.46	None
nifH	1	Left	CGTGAAGTATGCCAACTCCG	5.05	GC Content (End GC 80%)
		Right	TTTGTTGTCGACGACCTTGC	4.31	None
	2	Left	ATCACCGCCATCAACTTCCT	1.96	None
		Right	CGGAGTTGGCATACTTCACG	0.68	None
	3	Left	CAACATCTCCAAGGGCATCG	3.61	None
		Right	GCTTGGCTTTCGGATCGTAT	1.93	None
	4	Left	ACCCAGATGATCCACTTCGT	2.29	None
		Right	CCGAATTCCATCAGCAGCTC	3.94	None
