# Supplementary material for: DeGenPrime provides robust primer design and optimization unlocking the biosphere
Source: Bioinform Adv. 2024 Mar 14;4(1):vbae044. doi: 10.1093/bioadv/vbae044 (PMC11001487; doi:10.1093/bioadv/vbae044)
Supplement: vbae044_Supplementary_Data [file vbae044_supplementary_data.zip › Supplemental_table1.xlsx]

## Sheet: data
Primer Pair	Primer Pair name	Primer Sequence	Kayama et al (Pass/Fail)	DeGenPrime Forward (Pass/Fail)	DeGenPrime Reverse (Pass/Fail)	Note - For Failing DeGenPrime Filters
1	aim_1f	GTCCAGGGCTTCACACATGCTA	Mostly Pass	Pass	Pass
	aim_22r	TGTTACCAACTTTCATGACGTG
2	aim_71f	AGCGCAACCCTCACCTTATGTT	Mostly Pass	Pass	Pass
	aim_94r	GGGACCGGATTTTTGAGATTAG
3	aim_122f	TTCAGTTGGGCACTCGTAAGGA	Intermittent Pass	Pass	Pass
	aim_94r	GGGACCGGATTTTTGAGATTAG
4	aim_94f	CTAATCTCAAAAATCCGGTCCC	Intermittent Pass	Fail	Pass	Forward fails due to End GC is high 80%
	aim_143r	CCTTCACGAGTTTCACCTTAGT
5	aim_94f	CTAATCTCAAAAATCCGGTCCC	Mostly Pass	Fail	Pass	Forward fails due to End GC is high 80%
	aim_147r	CTTCACCCCCTTCACGAGTTTC
6	aim_161f	GAGGTGGAGCGAATCCCAGAAA	Mostly Fail	Pass	Pass
	aim_194r	CTTACCAAGCATACCTTAGGCA
7	aim_263f	CAAATCCCAGAAAGCCGCTCTC	Always Fail	Pass	Fail	For reverse primer fails on three metrics: Total GC, End GC, and temperature
	aim_250r	ACCAGCCCTGCCGTCGGCGCCT
8	aim_348f	GTGTTGCCTAGCAATAGGATCT	Mostly Fail	Pass	Pass
	aim_282r	TGCTGCCCTCTGTCTATGCCAT
9	aim_386f	GCTGAGGACTCTAATTGAACTG	Intermittent Pass	Pass	Pass
	aim_394r	AGACAGCTTTTAAGGGATTTCC
10	aim_386f	GCTGAGGACTCTAATTGAACTG	Mostly Fail	Pass	Pass
	aim_461r	CCGATCCGGACTGAGACAGCTT
11	aim_394f	GGAAATCCCTTAAAAGCTGTCT	Mostly Fail	Pass	Pass
	aim_436r	CGAGCGTCTTTGGGTACTCCTG
12	aim_468f	GGCGGAGGAAATCCTAAAAACT	Intermittent Pass	Pass	Fail	Reverse primer fails as End GC content 80%
	aim_515r	CTTCAGATACTTCGGGTGCGAC
13	aim_555f	ACGGGACTGCCCGCGAAAGCGG	Intermittent Pass	Fail	Pass	Reverse primer fails on three metrics: Total GC, End GC, and temperature
	aim_562r	GGGCCCACCTTTTTGCGATTAG
14	aim_599f	GTGCTACAACGGGTAGCGAAAC	Mostly Fail	Pass	Fail	Reverse primer fails on three metrics: Total GC and temperature
	aim_652r	CCGCCGAGGCGGAGTTGGGTCA
15	aim_764f	CTTATCCTTTGTTGCCAGCGGT	Intermittent Pass	Fail	Fail	Forward and Reverse primer fails as End GC content 80%
	aim_744r	CGACATACTTTATGAGGTCCGC
16	aim_812f	CTGCCAGTGATAAACTGGAGGA	Mostly Fail	Pass	Fail	Reverse primer fails as End GC content 80%
	aim_744r	CGACATACTTTATGAGGTCCGC
17	aim_842f	TCTCATAAAACCGTTCTCAGTT	Mostly Pass	Fail	Pass	Forward fails for low GC content and temperature
	aim_848r	TGTTACAAACTCTCGTGGTGTG
18	aim_1016f	CTAATCGGAAAAAGCCGGCCTC	Mostly Fail	Fail	Fail	Both have end GC content 80%
	aim_1036r	ATGAATTACACCTTGGGCGGCT
19	aim_1209f	GTGTCGGTAGTTACAGGTGTCT	Mostly Fail	Pass	Pass
	aim_1159r	ATTGTCGTGGCCATTGTAGCGT
20	aim_1248f	CGCCGTGACCGGCGGAGGAAGG	Always Fail	Fail	Fail	Both primers fail >70% total GC content, and reverse for end GC 100%, Complementary ends, temperature
	aim_1193r	CCGCGCCATGGCTGATACGCGG
21	aim_1175f	TCGCCTAAACGTGGTCTCAGTG	Always Fail	Pass	Fail	For reverse primer fails on three metrics: Total GC, End GC, and temperature
	aim_1264r	TCCCAGTCGCGGCCCCTGCCCT
22	aim_1177f	GCCTAAACGTGGTCTCAGTGCA	Always Fail	Pass	Fail	For reverse primer fails on three metrics: Total GC, End GC, and temperature
	aim_1264r	TCCCAGTCGCGGCCCCTGCCCT
23	aim_1316f	CTAGTGGGACAGCCGGAGTAAT	Mostly Pass	Pass	Pass
	aim_1285r	TGCAATCCGAACTAAGACAAGG
24	aim_1332f	CCGGAGTAATCCGGAGGAAGGT	Intermittent Pass	Pass	Pass
	aim_1276r	AGGTTTTTGAGGTTGGCTCACT
25	aim_1285f	CCTTGTCTTAGTTCGGATTGCA	Mostly Pass	Pass	Pass
	aim_1293r	GCTTCTGGCAAAACCGACTTTC
26	aim_1401f	TGAGGTGTCGGCTTAAGTGCCA	Intermittent Pass	Pass	Fail	Reverse primer fails on three metrics: Total GC & End GC
	aim_1368r	GCTAGCTGCCTTCTGTACCCCC
27	aim_1401f	TGAGGTGTCGGCTTAAGTGCCA	Intermittent Pass	Pass	Pass
	aim_1383r	TTTGGGATTAGCATACGGTCAC
28	aim_1415f	GAGGTGTCGGCTTAAGTGCCAT	Mostly Pass	Pass	Fail	Reverse primer fails Filter GC >60% and End GC 100%
	aim_1368r	GCTAGCTGCCTTCTGTACCCCC
29	aim_1447f	AGGTCATGCTGAGGACTCTGGA	Mostly Pass	Pass	Fail	Reverse primer fails Filter GC >60% and End GC 100%
	aim_1368r	GCTAGCTGCCTTCTGTACCCCC
30	aim_1447f	AGGTCATGCTGAGGACTCTGGA	Mostly Pass	Pass	Pass
	aim_1391r	TTCGATCCGAACTGAGAGAGGA
31	aim_1391f	TCCTCTCTCAGTTCGGATCGAA	Intermittent Pass	Pass	Pass
	aim_1465r	CCCTAGGACGATCCTTGCGGTT
32	aim_1549f	GGGTAATGCCGGGTACTCACAG	Intermittent Pass	Pass	Pass
	aim_1504r	CATTGTCCCTGCCACTGTAGCG
33	aim_1504f	CGCTACAGTGGCAGGGACAATG	Intermittent Pass	Pass	Pass
	aim_1550r	TAGCTCGGGGACTTCCGATGAA
34	aim_1758f	GCCAATACAAACAGTTGCAAAT	Mostly Fail	Fail	Pass	Forward fails low GC %
	aim_1775r	TACCAGCTCTCATAGTTTGACG
35	aim_1770f	CTGTAAAGTTGGTCTCAGTTCG	Mostly Fail	Pass	Pass
	aim_1775r	TACCAGCTCTCATAGTTTGACG
36	aim_1770f	CTGTAAAGTTGGTCTCAGTTCG	Mostly Fail	Pass	Pass
	aim_1811r	CTACCCTAGACATGCGCTTCCT
37	aim_1948f	CAAAGGGCAGCGACATAGTGAT	Mostly Fail	Pass	Fail	Reverse fails Complementary Ends
	aim_1984r	ATGAGCCGTAGCTGATGCCCAT
38	aim_2085f	AGTACAGAAGGTAGCAAGATCG	Mostly Fail	Pass	Pass
	aim_2138r	AACGTATTCACGGCGTTATGGC
39	aim_2109f	GATGGAGCAAATCCTTAAAGCT	Mostly Fail	Pass	Fail	Reverse fails low GC and temperature
	aim_2164r	TCAACGACTTAAGGTAAAACCA
40	aim_2292f	GGTTAAGTCCCCTAACGAGCGA	Mostly Fail	Pass	Pass
	aim_2247r	ATGACTTTGCAGCCTAGCAACG
41	aim_2547f	TCGAGTACATGAAGTTGGAATC	Always Pass	Pass	Pass
	aim_2581r	TACGGTTAGGCCTGCTACTTCA
42	ai2_1242_f	TACTTTGTCTAACGAGACTGCC	Intermittent Pass	Fail	Pass	Forward fails End GC content 80%
	ai2_1242_r	CGAACTGAGACCAACTTTACAG
43	ai2_100_f	ACGAGCCGGAGGAAGGAGG	Always Pass	Fail	Pass	Forward fails repeats, GC content, and End GC 80%
	ai2_100_r	ACCCCGGGAACGTATTCACC
44	ai2_1213_f	CCTAAACCCTGTCGTGGTGCAG	Intermittent Pass	Pass	Pass
	ai2_1213_r	TAGCTCGGGGACTTCCGATGAA
45	ai2_1325_f	TAAGGGGACTGCCCCGGATAAC	Intermittent Pass	Pass	Pass
	ai2_1325_r	GCGCTTTCTGAGATTCGCTCAG
46	ai2_6_f	CAAGTCGAGCGGAGAAGATTT	Always Fail	Pass	Pass
	ai2_6_r	GGTATTACCCATCCTTTCGGAT
47	ai2_1194_f	GCGGGTGACCGTATGCTAATCC	Intermittent Pass	Pass	Pass
	ai2_1194_r	CTTGCGGTTACGTACTTCAGGT
48	ai2_1315_f	CGTTGCTAGGCTGCAAAGTCAT	Mostly Fail	Pass	Fail	Reverse primer fails total GC and temperature
	ai2_1315_r	GCGGCTCCGGCGACTTCGGATG
49	ai2_1147_f	CGCCGTGACCGGCGGAGGAAGG	Always Fail	Fail	Fail	Both fail due to GC, End GC, and temperature
	ai2_1147_r	CACTGAGACCACGTTTAGGCGA
50	ai2_23_f	GAGACTGCCGGTGACAAACC	Always Pass	Pass	Fail	Reverse primer End GC 80%
	ai2_23_r	AGTTGCAGACTCCAATCCGGA
51	ai2_1244_f	GCCAATACAAACAGTTGCAAAT	Intermittent Pass	Fail	Pass	Forward fails total GC
	ai2_1244_r	TACCAGCTCTCATAGTTTGACG
52	ai2_1125_f	ACCGCTGCAACCCCGCGAGGGT	Intermittent Pass	Fail	Fail	Both fail due to GC, End GC, and temperature
	ai2_1125_r	TGGGCGGCTGCTCCCTTGCGGT
53	ai2_1238_f	GGCACAGGTGGTGCACGGCCGT	Intermittent Pass	Fail	Pass	Forward fail due to GC, End GC, and temperature
	ai2_1238_r	GGCATAAGGGGCACGAGTACCT
54	ai2_1166_f	CCGGAGTAATCCGGAGGAAGGT	Intermittent Pass	Pass	Pass
	ai2_1166_r	TGCAATCCGAACTAAGACAAGG
55	ai2_1143_f	TGCCGCCGTGACCGGCGGAGGA	Always Fail	Fail	Fail	Forward fails GC and Temperature, Reverse fails end GC 80%
	ai2_1143_r	CACTGAGACCACGTTTAGGCGA
56	ai2_1124_f	ACCGCTGCAACCCCGCGAGGGT	Intermittent Pass	Fail	Pass	Forward fail due to GC, End GC, and temperature
	ai2_1124_r	AGCGCACCGACTTCTAGTGCAA
57	ai2_1284_f	ACGAGACTGCCTGGGTTAACCA	Mostly Fail	Pass	Pass
	ai2_1284_r	AGCTTTAAGGATTTGCTCCATC
58	ai2_1288_f	CTGCCTGGGTTAACCAGGAGGA	Mostly Fail	Pass	Pass
	ai2_1288_r	GAACTGGGGCCAGCTTTAAGGA
59	ai2_1090_f	AAAGGAGACTGCCAGTGATAAA	Intermittent Pass	Pass	Pass
	ai2_1090_r	TCCAATCCGGACTACGACATAC
60	ai2_1142_f	GTGTCGGTAGTTACAGGTGTCT	Always Fail	Pass	Fail	Reverse primer fail due to GC, End GC, and temperature
	ai2_1142_r	CAACTCCGCCTTCACGGGGGCG
61	ai2_1195_f	GCGGGTGACCGTATGCTAATCC	Mostly Fail	Pass	Pass
	ai2_1195_r	CCCTAGGACGATCCTTGCGGTT
62	ai2_101_f	GTCGTCGTCAGCTCGTGCC	Intermittent Pass	Fail	Fail	Both are filter repeats and GC content, and forward is end GC 80%
	ai2_101_r	CTCCTTCCTCCGCCTCGTC
63	ai2_1189_f	CGTCGTAAGATGTGAGGAAGGT	Mostly Fail	Pass	Pass
	ai2_1189_r	TTCGATCCGAACTGAGAGAGGA
64	ai2_1088_f	CTTATCCTTTGTTGCCAGCGGT	Intermittent Pass	Fail	Pass	Forward fails end GC 80%
	ai2_1088_r	TCCAATCCGGACTACGACATAC
65	ai2_1192_f	GGGGGTACAGAAGGCAGCTAGC	Mostly Fail	Fail	Pass	Forward fails high total GC content
	ai2_1192_r	CTTGCGGTTACGTACTTCAGGT
66	ai2_1303_f	GCCATAACGCCGTGAATACGTT	Intermittent Pass	Pass	Fail	Reverse fails end GC 80%
	ai2_1303_r	CTTCATCCTAGTCATCAGCCTC
67	ai2_1102_f	AAGTTGGGCAGTCTAAGGTGAC	Intermittent Pass	Pass	Fail	Reverse fails end GC 80%
	ai2_1102_r	TCTTGCAGCTCTTTGTACCGTC
68	ai2_54_f	CGGGTGAGTAACACGTATCTAA	Always Fail	Pass	Pass
	ai2_54_r	TCTCAGTTCGGCTACGTATCAT
69	ai2_1275_f	TGATATGGAGCGAATCCCCAAA	Mostly Fail	Pass	Pass
	ai2_1275_r	GTCTGCCTCCTGCAAGCAGGTT
70	ai2_1327_f	CTGAGCGAATCTCAGAAAGCGC	Intermittent Pass	Fail	Fail	Forward fails end GC 80%, reverse fails total GC, end GC and temperature
	ai2_1327_r	TTGCCTGGGTTGGGCCACCGGC
71	ai2_10_f	CTGGCGGCGTGGATAAGACA	Always Fail	Pass	Pass
	ai2_10_r	ATGGGCTATTCCCCACTTCAG
72	ai2_1071_f	AGCGATGCCACCCGGCAACGGG	Intermittent Pass	Fail	Fail	Both fails end GC 80%, total GC, and temperature
	ai2_1071_r	CCTGCCCGTAGGCTCCCGGCGA
